# Supplementary material for: Construction of Garlic Core Collections Based on the Agronomic Traits of 366 Germplasm Accessions
Source: Plants (Basel). 2025 Sep 28;14(19):3009. doi: 10.3390/plants14193009 (PMC12526170; doi:10.3390/plants14193009)
Supplement: Supplementary file 1 [file plants-14-03009-s001.zip]

Archive with 1 entries (1 files):
- plants-3830804-supplementary.xlsx
