# Supplementary material for: Construction of Garlic Core Collections Based on the Agronomic Traits of 366 Germplasm Accessions
Source: Plants (Basel). 2025 Sep 28;14(19):3009. doi: 10.3390/plants14193009 (PMC12526170; doi:10.3390/plants14193009)
Supplement: Supplementary file 1 [file plants-14-03009-s001.zip › plants-3830804-supplementary.xlsx]

## Sheet: Sheet1
		Table S1. Detailed information on the 366 garlic germplasm resources
		Number	Code/Name	Source Location		Number	Code/Name	Source Location		Number	Code/Name	Source Location		Number	Code/Name	Source Location
		3R001	jx101	Shandong Province, China		3R093	jx208	Shandong Province, China		3R187	Qixianhongpi-2	Henan Province, China		3R292	HN-27	Henan Province, China
		3R002	jx102	Shandong Province, China		3R094	jx209	Shandong Province, China		3R188	Jinxiangzipi-3	Shandong Province, China		3R293	Xingpingbaipi	Shaanxi Province, China
		3R003	jx103	Shandong Province, China		3R095	jx210	Shandong Province, China		3R201	HN-1	Henan Province, China		3R294	Xinong07-14	Shaanxi Province, China
		3R004	jx104	Shandong Province, China		3R096	jx211	Shandong Province, China		3R202	Pengzhouwansuan	Sichuan Province, China		3R295	Nanousuan	Henan Province, China
		3R005	jx105	Shandong Province, China		3R097	jx212	Shandong Province, China		3R203	Wenjiang-7	Sichuan Province, China		3R296	HN-28	Henan Province, China
		3R006	jx107	Shandong Province, China		3R098	jx213	Shandong Province, China		3R204	Jinxiang05-3	Shandong Province, China		3R297	HN-29	Henan Province, China
		3R007	jx108	Shandong Province, China		3R099	jx215	Shandong Province, China		3R205	HN-2	Henan Province, China		3R298	Canada-1	Canada
		3R008	jx109	Shandong Province, China		3R100	jx216	Shandong Province, China		3R206	Jinxiang05-7	Shandong Province, China		3R299	NK-5	Henan Province, China
		3R009	jx110	Shandong Province, China		3R101	jx217	Shandong Province, China		3R207	Jinxiang-3	Shandong Province, China		3R300	Nongandasuan-2	Jilin Province, China
		3R010	jx111	Shandong Province, China		3R102	jx218	Shandong Province, China		3R208	HN-3	Henan Province, China		3R301	HN-30	Henan Province, China
		3R011	jx112	Shandong Province, China		3R103	jx219	Shandong Province, China		3R209	Qixianwansuan	Henan Province, China		3R302	Egypt-1	Egypt
		3R012	jx113	Shandong Province, China		3R104	jx220	Shandong Province, China		3R210	Hezedasuan	Shandong Province, China		3R303	Yunlindabaisuan	Guangxi Zhuang Autonomous Region, China
		3R013	jx114	Shandong Province, China		3R105	jx221	Shandong Province, China		3R211	Suanyan-1	Jiangsu Province, China		3R304	HN-31	Henan Province, China
		3R014	jx115	Shandong Province, China		3R106	jx222	Shandong Province, China		3R212	Zhongrui-1	Henan Province, China		3R305	Xinghuadasuan	Jiangsu Province, China
		3R015	jx116	Shandong Province, China		3R107	jx223	Shandong Province, China		3R213	HN-4	Henan Province, China		3R306	Jinxiangliubansuan	Shandong Province, China
		3R016	jx117	Shandong Province, China		3R108	jx224	Shandong Province, China		3R214	Chalingzipi	Hunan Province, China		3R307	Australia-1	Australia
		3R017	jx119	Shandong Province, China		3R109	jx225	Shandong Province, China		3R215	Pizhoudaqingke	Jiangsu Province, China		3R308	HN-32	Henan Province, China
		3R018	jx120	Shandong Province, China		3R110	jx230	Shandong Province, China		3R216	Quwodasuan	Shanxi Province, China		3R309	HN-33	Henan Province, China
		3R019	jx121	Shandong Province, China		3R111	jx301	Shandong Province, China		3R217	HN-5	Henan Province, China		3R310	America-1	America
		3R020	jx122	Shandong Province, China		3R112	jx302	Shandong Province, China		3R218	Majianghongsuan-1	Guizhou Province, China		3R311	Japan-1	Japan
		3R021	jx124	Shandong Province, China		3R113	jx303	Shandong Province, China		3R219	NK-1	Henan Province, China		3R312	South Korea-1	South Korea
		3R022	jx125	Shandong Province, China		3R114	jx305	Shandong Province, China		3R220	HN-6	Henan Province, China		3R313	HN-34	Henan Province, China
		3R023	jx126	Shandong Province, China		3R115	jx306	Shandong Province, China		3R221	Haozhanghongpi	Guizhou Province, China		3R314	Gushitaisuan	Henan Province, China
		3R024	jx127	Shandong Province, China		3R116	jx307	Shandong Province, China		3R222	Jiaxiangzipi	Shandong Province, China		3R315	Suliansuan	Henan Province, China
		3R025	jx128	Shandong Province, China		3R118	jx311	Shandong Province, China		3R223	Culaihongpi	Shandong Province, China		3R316	HN-35	Henan Province, China
		3R026	jx131	Shandong Province, China		3R119	jx320	Shandong Province, China		3R224	Suanxuan-1	Henan Province, China		3R317	Zhongmuzaoshu	Henan Province, China
		3R027	jx132	Shandong Province, China		3R120	jx321	Shandong Province, China		3R225	HN-7	Henan Province, China		3R318	Laojinxiang	Shandong Province, China
		3R028	jx133	Shandong Province, China		3R121	Banzhuang-1	Shandong Province, China		3R226	Yuanmoudasuan	Yunnan Province, China		3R319	Balikunhongsuan	Xinjiang Uygur Autonomous Region, China
		3R029	jx134	Shandong Province, China		3R122	Tiepihong	Shandong Province, China		3R227	Thailand-1	Thailand		3R320	HN-36	Henan Province, China
		3R030	jx135	Shandong Province, China		3R123	JS103	Shandong Province, China		3R228	Enshibaisuan-1	Hubei Province, China		3R321	HN-37	Henan Province, China
		3R031	jx136	Shandong Province, China		3R124	F702	Shandong Province, China		3R229	HN-8	Henan Province, China		3R322	HN-38	Henan Province, China
		3R032	jx137	Shandong Province, China		3R125	F717	Shandong Province, China		3R230	Gushidasuan	Henan Province, China		3R328	HN-39	Henan Province, China
		3R033	jx138	Shandong Province, China		3R126	F732	Shandong Province, China		3R231	Laiwubaipisuan	Shandong Province, China		3R329	HN-40	Henan Province, China
		3R034	jx139	Shandong Province, China		3R127	F738	Shandong Province, China		3R232	HN-9	Henan Province, China		3R335	HN-41	Henan Province, China
		3R035	jx140	Shandong Province, China		3R128	F739	Shandong Province, China		3R233	Zhongmuwansuan	Henan Province, China		3R336	HN-42	Henan Province, China
		3R036	jx141	Shandong Province, China		3R129	F740	Shandong Province, China		3R234	Nongandasuan-1	Jilin Province, China		3R337	HN-43	Henan Province, China
		3R037	jx142	Shandong Province, China		3R130	F741	Shandong Province, China		3R235	jx322	Shandong Province, China		3R340	HN-44	Henan Province, China
		3R038	jx143	Shandong Province, China		3R131	F744	Shandong Province, China		3R236	Xinong7-6	Shaanxi Province, China		3R343	HN-45	Henan Province, China
		3R039	jx144	Shandong Province, China		3R132	F746	Shandong Province, China		3R237	HN-10	Henan Province, China		3R344	HN-46	Henan Province, China
		3R040	jx145	Shandong Province, China		3R133	F753	Shandong Province, China		3R238	Majianghongsuan	Henan Province, China		3R346	HN-47	Henan Province, China
		3R041	jx146	Shandong Province, China		3R134	F754	Shandong Province, China		3R239	Cangshan07-B	Shandong Province, China		3R351	HN-48	Henan Province, China
		3R042	jx147	Shandong Province, China		3R135	F755	Shandong Province, China		3R240	Bijiehongsuan	Guizhou Province, China		3R352	HN-49	Henan Province, China
		3R043	jx148	Shandong Province, China		3R136	F757	Shandong Province, China		3R241	HN-11	Henan Province, China		3R353	HN-50	Henan Province, China
		3R044	jx149	Shandong Province, China		3R137	F758	Shandong Province, China		3R242	Chuansuan-1	Sichuan Province, China		3R354	HN-51	Henan Province, China
		3R045	jx150	Shandong Province, China		3R138	F759	Shandong Province, China		3R243	HN-12	Henan Province, China		3R359	HN-52	Henan Province, China
		3R046	jx151	Shandong Province, China		3R139	F761	Shandong Province, China		3R244	Jinxianghongsuan	Shandong Province, China		3R360	HN-53	Henan Province, China
		3R047	jx152	Shandong Province, China		3R140	F763	Shandong Province, China		3R245	Cangshandasuan	Shandong Province, China		3R361	HN-54	Henan Province, China
		3R048	jx153	Shandong Province, China		3R141	SA2	Sichuan Province, China		3R246	Daminghongsuan	Hebei Province, China		3R362	HN-55	Henan Province, China
		3R049	jx154	Shandong Province, China		3R142	SA26	Hubei Province, China		3R247	Jinxianghongpi-1	Shandong Province, China		3R366	HN-56	Henan Province, China
		3R050	jx155	Shandong Province, China		3R143	SA39	Shandong Province, China		3R248	Yulinxiangsuan	Guangxi Zhuang Autonomous Region, China		3R367	HN-57	Henan Province, China
		3R051	jx156	Shandong Province, China		3R144	SA1046	Beijing City, China		3R249	HN-13	Henan Province, China		3R368	HN-58	Henan Province, China
		3R052	jx157	Shandong Province, China		3R145	SA1186	Guangdong Province, China		3R250	Taikong-1	Shandong Province, China		3R369	HN-59	Henan Province, China
		3R053	jx158	Shandong Province, China		3R146	SA123	Jiangsu Province, China		3R251	Xinong09-2	Shaanxi Province, China		3R370	HN-60	Henan Province, China
		3R054	jx159	Shandong Province, China		3R147	SA139	Anhui Province, China		3R252	Jiaxianghongpi	Shandong Province, China		3R371	HN-61	Henan Province, China
		3R055	jx160	Shandong Province, China		3R148	SA1444	Anhui Province, China		3R253	HN-14	Henan Province, China		3R372	HN-62	Henan Province, China
		3R056	jx161	Shandong Province, China		3R149	SA1447	Shaanxi Province, China		3R254	Ukraine-1	Ukraine		3R374	HN-63	Henan Province, China
		3R057	jx162	Shandong Province, China		3R150	SA1448	Shaanxi Province, China		3R255	NK-2	Henan Province, China		3R375	HN-64	Henan Province, China
		3R058	jx163	Shandong Province, China		3R151	SA1511	Shandong Province, China		3R256	HN-15	Henan Province, China		3R376	HN-65	Henan Province, China
		3R059	jx164	Shandong Province, China		3R152	SA1526	Shandong Province, China		3R257	Enshibaisuan-2	Hubei Province, China		3R377	HN-66	Henan Province, China
		3R060	jx165	Shandong Province, China		3R153	SA1569	Guangdong Province, China		3R258	Xingtaizipi	Hebei Province, China		3R378	HN-67	Henan Province, China
		3R061	jx166	Shandong Province, China		3R154	SA1671	Zhejiang Province, China		3R259	Liaochengdasuan	Shandong Province, China		3R379	HN-68	Henan Province, China
		3R062	jx167	Shandong Province, China		3R155	SA1695	Jiangsu Province, China		3R260	HN-16	Henan Province, China		3R380	HN-69	Henan Province, China
		3R063	jx168	Shandong Province, China		3R156	SA175	Yunnan Province, China		3R261	HN-17	Henan Province, China		3R381	HN-70	Henan Province, China
		3R064	jx171	Shandong Province, China		3R157	SA1814	Shandong Province, China		3R262	Weiningzipi	Guizhou Province, China		3R383	HN-71	Henan Province, China
		3R065	jx172	Shandong Province, China		3R158	SA1825	Anhui Province, China		3R263	GD-1	Guangdong Province, China		3R384	HN-72	Henan Province, China
		3R066	jx173	Shandong Province, China		3R159	SA1826	Anhui Province, China		3R264	Zhongrui-2	Henan Province, China		3R385	HN-73	Henan Province, China
		3R067	jx174	Shandong Province, China		3R160	SA1830	Anhui Province, China		3R265	HN-18	Henan Province, China		3R386	HN-74	Henan Province, China
		3R068	jx175	Shandong Province, China		3R161	SA189	Gansu Province, China		3R266	Henandasuan	Henan Province, China		3R387	HN-75	Henan Province, China
		3R069	jx176	Shandong Province, China		3R162	SA193	Sichuan Province, China		3R267	India-1	India		3R388	HN-76	Henan Province, China
		3R070	jx177	Shandong Province, China		3R163	SA217	Jiangsu Province, China		3R268	HN-19	Henan Province, China		3R389	HN-77	Henan Province, China
		3R071	jx178	Shandong Province, China		3R164	SA261	Jiangsu Province, China		3R269	Hongsiliuban	Tianjin City, China		3R390	HN-78	Henan Province, China
		3R072	jx179	Shandong Province, China		3R165	SA329	Yunnan Province, China		3R270	Yishuixiaobai	Shandong Province, China		3R391	HN-79	Henan Province, China
		3R073	jx180	Shandong Province, China		3R166	SA362	South Korea		3R271	Jizao-1	Shandong Province, China		3R392	HN-80	Henan Province, China
		3R074	jx181	Shandong Province, China		3R168	SA420	Henan Province, China		3R272	HN-20	Henan Province, China		3R393	HN-81	Henan Province, China
		3R075	jx182	Shandong Province, China		3R169	SA434	Henan Province, China		3R273	HN-21	Henan Province, China		3R394	HN-82	Henan Province, China
		3R076	jx183	Shandong Province, China		3R170	SA436	Henan Province, China		3R274	Jinsuan-4	Shandong Province, China		3R395	HN-83	Henan Province, China
		3R077	jx184	Shandong Province, China		3R171	SA439	Henan Province, China		3R275	Laiwubaisuan	Shandong Province, China		3R396	HN-84	Henan Province, China
		3R078	jx185	Shandong Province, China		3R172	SA552	Guizhou Province, China		3R276	Thailand-2	Thailand		3R397	HN-85	Henan Province, China
		3R079	jx186	Shandong Province, China		3R173	SA558	Guizhou Province, China		3R277	HN-22	Henan Province, China		3R398	HN-86	Henan Province, China
		3R080	jx187	Shandong Province, China		3R174	SA615	Shandong Province, China		3R278	Yundingzaodasuan	Sichuan Province, China		3R399	HN-87	Henan Province, China
		3R081	jx188	Shandong Province, China		3R175	SA846	America		3R279	Canada-2	Canada		3R400	HN-88	Henan Province, China
		3R082	jx189	Shandong Province, China		3R176	SA855	America		3R280	HN-23	Henan Province, China		3R401	HN-89	Henan Province, China
		3R083	jx190	Shandong Province, China		3R177	SA922	Yunnan Province, China		3R282	NK-4	Henan Province, China		3R402	HN-90	Henan Province, China
		3R084	jx191	Shandong Province, China		3R178	SA991	Shandong Province, China		3R283	Qixianzhongshu	Henan Province, China		3R403	HN-91	Henan Province, China
		3R085	jx192	Shandong Province, China		3R179	Zhongsuan-1	Beijing City, China		3R284	HN-24	Henan Province, China		3R404	HN-92	Henan Province, China
		3R086	jx201	Shandong Province, China		3R180	Zhongsuan-3	Beijing City, China		3R285	HN-25	Henan Province, China		3R405	HN-93	Henan Province, China
		3R087	jx202	Shandong Province, China		3R181	Linying-1	Henan Province, China		3R286	Lusuan-1	Shandong Province, China		3R406	HN-94	Henan Province, China
		3R088	jx203	Shandong Province, China		3R182	Linying-2	Henan Province, China		3R287	Jinxianghongpi-2	Shandong Province, China		3R407	HN-95	Henan Province, China
		3R089	jx204	Shandong Province, China		3R183	Pizhou-1	Jiangsu Province, China		3R288	Weishandasuan	Shandong Province, China		3R408	HN-96	Henan Province, China
		3R090	jx205	Shandong Province, China		3R184	Pizhou-2	Jiangsu Province, China		3R289	HN-26	Henan Province, China		3R409	HN-97	Henan Province, China
		3R091	jx206	Shandong Province, China		3R185	Pizhou-3	Jiangsu Province, China		3R290	Hulandasuan	Heilongjiang Province, China
		3R092	jx207	Shandong Province, China		3R186	Qixianbaipi	Henan Province, China		3R291	Shaanxigailaingsuan	Shaanxi Province, China
		Note: The bolded numbers are the selected 90 garlic core collections.
